# Supplementary material for: Application of ORF3 Subunit Vaccine for Avian Hepatitis E Virus
Source: Vet Sci. 2022 Dec 5;9(12):676. doi: 10.3390/vetsci9120676 (PMC9784926; doi:10.3390/vetsci9120676)
Supplement: Supplementary file 1 [file vetsci-09-00676-s001.zip]

Archive with 1 entries (1 files):
- vetsci-2011609-supplementary.pdf
